# Supplementary material for: The Early Endocytosis Gene PAL1 Contributes to Stress Tolerance and Hyphal Formation in Candida albicans
Source: J Fungi (Basel). 2023 Nov 10;9(11):1097. doi: 10.3390/jof9111097 (PMC10672141; doi:10.3390/jof9111097)
Supplement: Supplementary file 1 [file jof-09-01097-s001.zip]

Archive with 1 entries (1 files):
- jof-2614768-supplementary.pdf
